# Supplementary material for: Detection and phylogenetic analysis of highly pathogenic A/H5N1 avian influenza clade 2.3.4.4b virus in Chile, 2022
Source: Emerg Microbes Infect. 2023 Jun 20;12(2):2220569. doi: 10.1080/22221751.2023.2220569 (PMC10283444; doi:10.1080/22221751.2023.2220569)
Supplement: Supplemental Material [file TEMI_A_2220569_SM7933.zip]

Archive with 7 entries (7 files):
- Chilean_H5_Material_and_Method_FINAL.docx
- Supplemental Data 1. NCBI and GISAD acknowledgement.pdf
- Supplemental Figure 1. Chilean_H5_NA_FINAL.png
- Supplemental Table 1_R2.xlsx
- Supplemental Table 2.xlsx
- Supplemental Table 3.xlsx
- Supplemental Table 4.xlsx
