# Supplementary material for: Detection and phylogenetic analysis of highly pathogenic A/H5N1 avian influenza clade 2.3.4.4b virus in Chile, 2022
Source: Emerg Microbes Infect. 2023 Jun 20;12(2):2220569. doi: 10.1080/22221751.2023.2220569 (PMC10283444; doi:10.1080/22221751.2023.2220569)
Supplement: Supplemental Material [file TEMI_A_2220569_SM7933.zip › Supplemental Table 1_R2.xlsx]

## Sheet: Sheet1
	Percent nucleotide identidy HA
		A/Astrakhan/3212/2020	A/chicken/Peru/LAM-002/2022	A/chicken/Peru/LIM-003/2022	A/Grey_gull/Chile/61947/2022	A/Black_skimmer/Chile/61962/2022
	A/Astrakhan/3212/2020		97.9	97.9	98	98.1
	A/chicken/Peru/LAM-002/2022	97.9		99.8	99.8	99.7
	A/chicken/Peru/LIM-003/2022	97.9	99.8		99.9	99.9
	A/Grey_gull/Chile/61947/2022	98	99.8	99.9		99.9
	A/Black_skimmer/Chile/61962/2022	98.1	99.7	99.9	99.9
	Percent amino acid similarity HA
		A/Astrakhan/3212/2020	A/chicken/Peru/LAM-002/2022	A/chicken/Peru/LIM-003/2022	A/Grey_gull/Chile/61947/2022	A/Black_skimmer/Chile/61962/2022
	A/Astrakhan/3212/2020		99.3	99.3	98.8	98.9
	A/chicken/Peru/LAM-002/2022	99.3		100	99.5	99.7
	A/chicken/Peru/LIM-003/2022	99.3	100		99.5	99.7
	A/Grey_gull/Chile/61947/2022	98.8	99.5	99.5		99.5
	A/Black_skimmer/Chile/61962/2022	98.9	99.7	99.7	99.5
