# Supplementary material for: Detection and phylogenetic analysis of highly pathogenic A/H5N1 avian influenza clade 2.3.4.4b virus in Chile, 2022
Source: Emerg Microbes Infect. 2023 Jun 20;12(2):2220569. doi: 10.1080/22221751.2023.2220569 (PMC10283444; doi:10.1080/22221751.2023.2220569)
Supplement: Supplemental Material [file TEMI_A_2220569_SM7933.zip › Supplemental Table 2.xlsx]

## Sheet: Sheet1
		HA amino acid position†
	H5 clade 2.3.4.4b strain	101[104]	112[115]	200[206]	486[497]
	A/Astrakhan/3212/2020 (CVV)‡	L	L	V	I
	A/Black_skimmer/Chile/61962/2022	M	Q	A	V
	A/Grey_gull/Chile/61947/2022	M	Q	A	V
	HA, hemagglutinin.
	†Amino acids were numbered according to the hemagglutinin H3 and [H5] numbering system.
	‡Candidate vaccine virus reference strain (GISAID accession no. EPI_ISL_1038924; https://www.gisaid.org).
