# Supplementary material for: Detection and phylogenetic analysis of highly pathogenic A/H5N1 avian influenza clade 2.3.4.4b virus in Chile, 2022
Source: Emerg Microbes Infect. 2023 Jun 20;12(2):2220569. doi: 10.1080/22221751.2023.2220569 (PMC10283444; doi:10.1080/22221751.2023.2220569)
Supplement: Supplemental Material [file TEMI_A_2220569_SM7933.zip › Supplemental Table 3.xlsx]

## Sheet: Sheet1
	Gene	HA	PA	NS1
	Best reference hit	HA A/Sichuan/26221/2014(H5N6)	PA A/Netherlands/219/2003(H7N7)	A/Duck/Guangdong/E1/2012(H10N8)
	A/Peruvian_pelican/61740/2022	N/A	R57Q	A223E
				V226I
	A/Grey_gull/61947/2022	N110S	R57Q	A223E
		L131Q		V226I
		T139P
		V226A
	A/Black_skimmer/61962/2022	N110S	R57Q	A223E
		L131Q		V226I
		T139P
		V226A
	Virulence
	Host specifity switch
	Antigenic escape
