# Supplementary material for: Detection and phylogenetic analysis of highly pathogenic A/H5N1 avian influenza clade 2.3.4.4b virus in Chile, 2022
Source: Emerg Microbes Infect. 2023 Jun 20;12(2):2220569. doi: 10.1080/22221751.2023.2220569 (PMC10283444; doi:10.1080/22221751.2023.2220569)
Supplement: Supplemental Material [file TEMI_A_2220569_SM7933.zip › Supplemental Table 4.xlsx]

## Sheet: Sheet1
								A/Peruvian_pelican/C61740/2022	A/Grey_gull/C61947/2022	A/Black_skimmer/C61962/2022
							PB2
							PB1
							PA
							HA
							NP
							NA
							MA
							NS

## Sheet: Sheet3
	A/Peruvian_pelican/C61740/2022				A/Grey_gull/C61947/2022				A/Black_skimmer/C61962/2022
Segment	Isolate_name	%identidy	Accession		Isolate_name	%identidy	Accession		Isolate_name	%identidy	Accession
PB2	A/Pelican/CHL/226958-1/2022	0.9996	OQ455420.1		A/Pelican/CHL/226958-1/2022	0.9991	OQ455420.1		A/Pelican/CHL/226958-1/2022	0.9991	OQ455420.1
	A/Pelican/CHL/226955-3/2022	0.9991	OQ455448.1		A/Pelican/CHL/226955-3/2022	0.9987	OQ455448.1		A/chicken/Colombia/Magdalena/3503/2022	0.9987	OQ683487.1
	A/Pelican/CHL/226618-1/2022	0.9987	OQ455414.1		A/Pelican/CHL/226618-1/2022	0.9983	OQ455414.1		A/Pelican/CHL/226955-3/2022	0.9987	OQ455448.1
	A/Pelican/CHL/226955-1/2022	0.9987	OQ455395.1		A/Pelican/CHL/226955-1/2022	0.9983	OQ455395.1		A/blue-winged teal/Texas/UGAI22-3190/2022	0.9983	OQ733107.1
	A/Gull/CHL/227023-2/2022	0.9979	OQ455434.1		A/Gull/CHL/227023-2/2022	0.9974	OQ455434.1		A/blue-winged teal/Texas/UGAI22-3189/2022	0.9983	OQ733035.1
	A/chicken/Colombia/Magdalena/3503/2022	0.9983	OQ683487.1		A/chicken/Colombia/Magdalena/3503/2022	0.9979	OQ683487.1		A/Pelican/CHL/226618-1/2022	0.9983	OQ455414.1
	A/Pelican/CHL/226924-1/2022	0.9979	OQ455463.1		A/Pelican/CHL/226924-1/2022	0.9974	OQ455463.1		A/Pelican/CHL/226955-1/2022	0.9983	OQ455395.1
	A/Pelican/CHL/226618-2/2022	0.9979	OQ455444.1		A/Pelican/CHL/226618-2/2022	0.9974	OQ455444.1		A/Gull/CHL/227023-2/2022	0.9974	OQ455434.1
	A/blue-winged teal/Texas/UGAI22-3190/2022	0.9979	OQ733107.1		A/blue-winged teal/Texas/UGAI22-3190/2022	0.9974	OQ733107.1		A/Pelican/CHL/226924-1/2022	0.9974	OQ455463.1
	A/blue-winged teal/Texas/UGAI22-3189/2022	0.9979	OQ733035.1		A/blue-winged teal/Texas/UGAI22-3189/2022	0.9974	OQ733035.1		A/Pelican/CHL/226618-2/2022	0.9974	OQ455444.1
PB1					A/Pelican/CHL/226955-3/2022	0.9996	OQ455449.1		A/Pelican/CHL/226924-1/2022	0.9974	OQ455464.1
					A/Pelican/CHL/226618-1/2022	0.9991	OQ455415.1		A/Pelican/CHL/226955-3/2022	0.9974	OQ455449.1
					A/Pelican/CHL/226924-1/2022	0.9987	OQ455464.1		A/Pelican/CHL/226618-1/2022	0.997	OQ455415.1
					A/Gull/CHL/227023-2/2022	0.9979	OQ455435.1		A/Gull/CHL/227023-2/2022	0.9957	OQ455435.1
					A/Gull/CHL/227023-3/2022	0.9962	OQ455440.1		A/blue-winged teal/Texas/UGAI22-3190/2022	0.9953	OQ733106.1
					A/blue-winged teal/Texas/UGAI22-3190/2022	0.997	OQ733106.1		A/blue-winged teal/Texas/UGAI22-3189/2022	0.9953	OQ733034.1
					A/blue-winged teal/Texas/UGAI22-3189/2022	0.997	OQ733034.1		A/Gull/CHL/227023-3/2022	0.9949	OQ455440.1
					A/Pelecanus/Peru/VFAR-140/2022	0.9962	OQ565626.1		A/Pelican/CHL/226618-2/2022	0.9953	OQ455445.1
					A/chicken/Colombia/Cordoba/3499/2022	0.9957	OQ683480.1		A/Pelecanus/Peru/VFAR-140/2022	0.994	OQ565626.1
					A/blue-winged teal/Texas/UGAI22-2961/2022	0.9953	OQ733114.1		A/chicken/Colombia/Cordoba/3499/2022	0.994	OQ683480.1
PA	A/Pelican/CHL/226955-1/2022	0.9978	OQ458185.1		A/Pelican/CHL/226955-1/2022	0.9982	OQ458185.1		A/blue-winged teal/Texas/UGAI22-3189/2022	0.9987	OQ733033.1
	A/Pelican/CHL/226958-1/2022	0.9978	OQ455405.1		A/Pelican/CHL/226958-1/2022	0.9982	OQ455405.1		A/blue-winged teal/Texas/UGAI22-3190/2022	0.9982	OQ733105.1
	A/Pelican/CHL/226618-2/2022	0.9978	OQ455446.1		A/Pelican/CHL/226618-2/2022	0.9982	OQ455446.1		A/blue-winged teal/Texas/UGAI22-3250/2022	0.9978	OQ733017.1
	A/Gull/CHL/227023-2/2022	0.9969	OQ455436.1		A/Gull/CHL/227023-2/2022	0.9973	OQ455436.1		A/blue-winged teal/Texas/UGAI22-3268/2022	0.9978	OQ733001.1
	A/blue-winged teal/Texas/UGAI22-3189/2022	0.9969	OQ733033.1		A/blue-winged teal/Texas/UGAI22-3189/2022	0.9973	OQ733033.1		A/Pelican/CHL/226955-1/2022	0.9969	OQ458185.1
	A/Pelican/CHL/226618-1/2022	0.996	OQ455432.1		A/Pelican/CHL/226618-1/2022	0.9964	OQ455432.1		A/Pelican/CHL/226924-1/2022	0.9969	OQ455465.1
	A/Pelecanus/Peru/VFAR-140/2022	0.9982	OQ565627.1		A/Pelecanus/Peru/VFAR-140/2022	0.9986	OQ565627.1		A/Pelican/CHL/226958-1/2022	0.9969	OQ455405.1
	A/Pelican/CHL/226924-1/2022	0.996	OQ455465.1		A/Pelican/CHL/226924-1/2022	0.9964	OQ455465.1		A/chicken/Colombia/Cordoba/3499/2022	0.9978	OQ683481.1
	A/blue-winged teal/Texas/UGAI22-3190/2022	0.9964	OQ733105.1		A/blue-winged teal/Texas/UGAI22-3190/2022	0.9969	OQ733105.1		A/Pelican/CHL/226618-2/2022	0.9969	OQ455446.1
	A/chicken/Colombia/Cordoba/3499/2022	0.9969	OQ683481.1		A/chicken/Colombia/Cordoba/3499/2022	0.9973	OQ683481.1		A/Gull/CHL/227023-3/2022	0.9964	OQ455441.1
HA					A/Pelican/CHL/226955-1/2022	1	OQ455396.1		A/Pelican/CHL/226955-1/2022	0.9994	OQ455396.1
					A/Pelican/CHL/226955-3/2022	0.9994	OQ455401.1		A/Pelican/CHL/226955-3/2022	0.9989	OQ455401.1
					A/Pelican/CHL/227087-1/2022	0.9994	OQ455458.1		A/Pelican/CHL/227087-1/2022	0.9989	OQ455458.1
					A/Gull/CHL/227023-2/2022	0.9989	OQ455437.1		A/Gull/CHL/227023-2/2022	0.9983	OQ455437.1
					A/Pelican/CHL/227023-1/2022	0.9983	OQ458189.1		A/Pelican/CHL/227023-1/2022	0.9977	OQ458189.1
					A/Pelican/CHL/226924-1/2022	0.9977	OQ455466.1		A/Pelican/CHL/226924-1/2022	0.9972	OQ455466.1
					A/Gull/CHL/227023-3/2022	0.9977	OQ455442.1		A/Gull/CHL/227023-3/2022	0.9972	OQ455442.1
					A/Pelecanus/Peru/VFAR-140/2022	0.9966	OQ565628.1		A/Pelecanus/Peru/VFAR-140/2022	0.996	OQ565628.1
					A/chicken/Colombia/Cordoba/3499/2022	0.9949	OQ683482.1		A/chicken/Colombia/Cordoba/3499/2022	0.9943	OQ683482.1
					A/Falco_rusticolus/EdoMex/CPA-19638-22/2022	0.9949	OP691324.1		A/Falco_rusticolus/EdoMex/CPA-19638-22/2022	0.9943	OP691324.1
NP	A/Pelican/CHL/227023-1/2022	0.9994	OQ455407.1		A/Pelican/CHL/227023-1/2022	0.9994	OQ455407.1		A/Pelican/CHL/227023-1/2022	1	OQ455407.1
	A/Pelican/CHL/226955-3/2022	0.9987	OQ455451.1		A/Pelican/CHL/226955-3/2022	0.9987	OQ455451.1		A/Pelican/CHL/226955-3/2022	0.9994	OQ455451.1
	A/Pelican/CHL/226618-1/2022	0.9987	OQ455417.1		A/Pelican/CHL/226618-1/2022	0.9987	OQ455417.1		A/Pelican/CHL/226618-1/2022	0.9994	OQ455417.1
	A/Pelican/CHL/226955-1/2022	0.9987	OQ455397.1		A/Pelican/CHL/226955-1/2022	0.9987	OQ455397.1		A/Pelican/CHL/226955-1/2022	0.9994	OQ455397.1
	A/Pelican/CHL/226924-1/2022	0.9981	OQ455467.1		A/Pelican/CHL/226924-1/2022	0.9981	OQ455467.1		A/Pelican/CHL/226924-1/2022	0.9987	OQ455467.1
	A/Gull/CHL/227023-2/2022	0.9981	OQ455438.1		A/Gull/CHL/227023-2/2022	0.9981	OQ455438.1		A/Gull/CHL/227023-2/2022	0.9987	OQ455438.1
	A/Pelican/CHL/226618-2/2022	0.9974	OQ455447.1		A/Pelican/CHL/226618-2/2022	0.9974	OQ455447.1		A/Pelican/CHL/226618-2/2022	0.9981	OQ455447.1
	A/Gull/CHL/227023-3/2022	0.9962	OQ455443.1		A/Gull/CHL/227023-3/2022	0.9962	OQ455443.1		A/Gull/CHL/227023-3/2022	0.9968	OQ455443.1
	A/blue-winged teal/Texas/UGAI22-2961/2022	0.9936	OQ733111.1		A/blue-winged teal/Texas/UGAI22-2961/2022	0.9936	OQ733111.1		A/blue-winged teal/Texas/UGAI22-2961/2022	0.9936	OQ733111.1
	A/blue-winged teal/Texas/UGAI22-3190/2022	0.9936	OQ733103.1		A/blue-winged teal/Texas/UGAI22-3190/2022	0.9936	OQ733103.1		A/blue-winged teal/Texas/UGAI22-3190/2022	0.9936	OQ733103.1
NA	A/Gull/CHL/227023-3/2022	0.9993	OQ455402.1		A/Gull/CHL/227023-3/2022	1	OQ455402.1		A/Gull/CHL/227023-3/2022	0.9986	OQ455402.1
	A/Pelican/CHL/226958-1/2022	0.9986	OQ455406.1		A/Pelican/CHL/226958-1/2022	0.9993	OQ455406.1		A/Pelican/CHL/226958-1/2022	0.9979	OQ455406.1
	A/Pelican/CHL/227087-1/2022	0.9986	OQ455460.1		A/Pelican/CHL/227087-1/2022	0.9993	OQ455460.1		A/Pelican/CHL/227087-1/2022	0.9979	OQ455460.1
	A/Pelican/CHL/226618-2/2022	0.9986	OQ455411.1		A/Pelican/CHL/226618-2/2022	0.9993	OQ455411.1		A/Pelican/CHL/226618-2/2022	0.9979	OQ455411.1
	A/Pelican/CHL/226955-1/2022	0.9986	OQ455398.1		A/Pelican/CHL/226955-1/2022	0.9993	OQ455398.1		A/Pelican/CHL/226955-1/2022	0.9979	OQ455398.1
	A/blue-winged teal/Texas/UGAI22-3190/2022	0.9972	OQ733101.1		A/blue-winged teal/Texas/UGAI22-3190/2022	0.9979	OQ733101.1		A/blue-winged teal/Texas/UGAI22-3190/2022	0.9966	OQ733101.1
	A/blue-winged teal/Texas/UGAI22-3189/2022	0.9966	OQ733029.1		A/blue-winged teal/Texas/UGAI22-3189/2022	0.9972	OQ733029.1		A/blue-winged teal/Texas/UGAI22-3189/2022	0.9959	OQ733029.1
	A/blue-winged teal/Texas/UGAI22-2961/2022	0.9952	OQ733109.1		A/blue-winged teal/Texas/UGAI22-2961/2022	0.9959	OQ733109.1		A/blue-winged teal/Texas/UGAI22-2961/2022	0.9945	OQ733109.1
	A/blue-winged teal/Texas/UGAI22-3268/2022	0.9952	OQ732997.1		A/blue-winged teal/Texas/UGAI22-3268/2022	0.9959	OQ732997.1		A/blue-winged teal/Texas/UGAI22-3268/2022	0.9945	OQ732997.1
	A/red-tailed hawk/Kentucky/W23-143/2022	0.9952	OQ732965.1		A/red-tailed hawk/Kentucky/W23-143/2022	0.9959	OQ732965.1		A/red-tailed hawk/Kentucky/W23-143/2022	0.9945	OQ732965.1
MP	A/Pelican/CHL/226955-1/2022	1	OQ455399.1		A/Pelican/CHL/226955-1/2022	1	OQ455399.1		A/Pelican/CHL/226955-1/2022	1	OQ455399.1
	A/Pelican/CHL/226618-1/2022	0.999	OQ455433.1		A/Pelican/CHL/226618-1/2022	0.999	OQ455433.1		A/Pelican/CHL/226618-1/2022	0.999	OQ455433.1
	A/Pelican/CHL/227087-1/2022	0.999	OQ455461.1		A/blue-winged teal/Texas/UGAI22-3190/2022	0.9981	OQ733102.1		A/blue-winged teal/Texas/UGAI22-3190/2022	0.9981	OQ733102.1
	A/Pelican/CHL/226924-1/2022	0.999	OQ455427.1		A/blue-winged teal/Texas/UGAI22-3189/2022	0.9981	OQ733030.1		A/blue-winged teal/Texas/UGAI22-3189/2022	0.9981	OQ733030.1
	A/blue-winged teal/Texas/UGAI22-3190/2022	0.9971	OQ733102.1		A/Pelican/CHL/227087-1/2022	0.999	OQ455461.1		A/Pelican/CHL/227087-1/2022	0.999	OQ455461.1
	A/blue-winged teal/Texas/UGAI22-3189/2022	0.9971	OQ733030.1		A/Pelican/CHL/226924-1/2022	0.999	OQ455427.1		A/Pelican/CHL/226924-1/2022	0.999	OQ455427.1
	A/Pelican/CHL/227023-1/2022	0.998	OQ455408.1		A/blue-winged teal/Minnesota/AV22-675/2022	0.9971	OQ733038.1		A/blue-winged teal/Minnesota/AV22-675/2022	0.9971	OQ733038.1
	A/blue-winged teal/Minnesota/AV22-675/2022	0.9961	OQ733038.1		A/Pelican/CHL/227023-1/2022	0.998	OQ455408.1		A/Pelican/CHL/227023-1/2022	0.998	OQ455408.1
	A/blue-winged teal/Texas/UGAI22-2966/2022	0.9951	OQ732974.1		A/blue-winged teal/Texas/UGAI22-2966/2022	0.9961	OQ732974.1		A/blue-winged teal/Texas/UGAI22-2966/2022	0.9961	OQ732974.1
	A/Vulpes vulpes/USA/103994/2022	0.9951	OP269994.1		A/Vulpes vulpes/USA/103994/2022	0.9961	OP269994.1		A/Vulpes vulpes/USA/103994/2022	0.9961	OP269994.1
NS	A/blue-winged teal/Texas/UGAI22-3190/2022	0.9944	OQ733104.1		A/Pelican/CHL/227023-1/2022	0.9978	OQ455409.1		A/Pelican/CHL/227023-1/2022	0.9989	OQ455409.1
	A/blue-winged teal/Texas/UGAI22-3189/2022	0.9944	OQ733032.1		A/blue-winged teal/Texas/UGAI22-3190/2022	0.9933	OQ733104.1		A/blue-winged teal/Texas/UGAI22-3190/2022	0.9944	OQ733104.1
	A/Ross's goose/Kansas/W22-1154/2022	0.9944	OQ696056.1		A/blue-winged teal/Texas/UGAI22-3189/2022	0.9933	OQ733032.1		A/blue-winged teal/Texas/UGAI22-3189/2022	0.9944	OQ733032.1
	A/blue-winged teal/Texas/UGAI22-2961/2022	0.9933	OQ733112.1		A/Ross's goose/Kansas/W22-1154/2022	0.9933	OQ696056.1		A/Ross's goose/Kansas/W22-1154/2022	0.9944	OQ696056.1
	A/blue-winged teal/Texas/UGAI22-3250/2022	0.9933	OQ733016.1		A/blue-winged teal/Texas/UGAI22-2961/2022	0.9921	OQ733112.1		A/blue-winged teal/Texas/UGAI22-2961/2022	0.9933	OQ733112.1
	A/snow goose/Louisana/W22-1163/2022	0.9933	OQ694882.1		A/blue-winged teal/Texas/UGAI22-3250/2022	0.9921	OQ733016.1		A/blue-winged teal/Texas/UGAI22-3250/2022	0.9933	OQ733016.1
	A/Falco_rusticolus/EdoMex/CPA-19638-22/2022	0.9933	OP691328.1		A/snow goose/Louisana/W22-1163/2022	0.9921	OQ694882.1		A/snow goose/Louisana/W22-1163/2022	0.9933	OQ694882.1
	A/striped skunk/Kansas/W23-094/2023	0.9921	OQ733088.1		A/Falco_rusticolus/EdoMex/CPA-19638-22/2022	0.9921	OP691328.1		A/Falco_rusticolus/EdoMex/CPA-19638-22/2022	0.9933	OP691328.1
	A/blue-winged teal/Texas/UGAI22-2966/2022	0.9921	OQ732976.1		A/striped skunk/Kansas/W23-094/2023	0.991	OQ733088.1		A/striped skunk/Kansas/W23-094/2023	0.9921	OQ733088.1
	A/red-tailed hawk/Kentucky/W23-143/2022	0.9921	OQ732968.1		A/blue-winged teal/Texas/UGAI22-2966/2022	0.991	OQ732976.1		A/blue-winged teal/Texas/UGAI22-2966/2022	0.9921	OQ732976.1

## Sheet: Sheet4
Select for downloading or viewing reports	Description	Per. Ident	Accession
Select seq OQ455409.1	Influenza A virus (A/Pelican/CHL/227023-1/2022(H5N1)) segment 8 nuclear export protein (NEP) and nonstructural protein 1 (NS1) genes, complete cds	0.9989	OQ455409.1
Select seq OQ733104.1	Influenza A virus (A/blue-winged teal/Texas/UGAI22-3190/2022(H5N1)) segment 8 nuclear export protein (NEP) and nonstructural protein 1 (NS1) genes, complete cds	0.9944	OQ733104.1
Select seq OQ733032.1	Influenza A virus (A/blue-winged teal/Texas/UGAI22-3189/2022(H5N1)) segment 8 nuclear export protein (NEP) and nonstructural protein 1 (NS1) genes, complete cds	0.9944	OQ733032.1
Select seq OQ696056.1	Influenza A virus (A/Ross's goose/Kansas/W22-1154/2022(H5N1)) segment 8 nuclear export protein (NEP) and nonstructural protein 1 (NS1) genes, complete cds	0.9944	OQ696056.1
Select seq OQ733112.1	Influenza A virus (A/blue-winged teal/Texas/UGAI22-2961/2022(H5N1)) segment 8 nuclear export protein (NEP) and nonstructural protein 1 (NS1) genes, complete cds	0.9933	OQ733112.1
Select seq OQ733016.1	Influenza A virus (A/blue-winged teal/Texas/UGAI22-3250/2022(H5N1)) segment 8 nuclear export protein (NEP) and nonstructural protein 1 (NS1) genes, complete cds	0.9933	OQ733016.1
Select seq OQ694882.1	Influenza A virus (A/snow goose/Louisana/W22-1163/2022(H5N1)) segment 8 nuclear export protein (NEP) and nonstructural protein 1 (NS1) genes, complete cds	0.9933	OQ694882.1
Select seq OP691328.1	Influenza A virus (A/Falco_rusticolus/EdoMex/CPA-19638-22/2022(H5N1)) clone segment_8_nuclear_export_protein_(NEP)_and_nonstructural_protein_1_(NS1)_genes,_complete_cds segment 8 nuclear export protein (NEP) and nonstructural protein 1 (NS1) genes, complete cds	0.9933	OP691328.1
Select seq OQ733088.1	Influenza A virus (A/striped skunk/Kansas/W23-094/2023(H5N1)) segment 8 nuclear export protein (NEP) and nonstructural protein 1 (NS1) genes, complete cds	0.9921	OQ733088.1
Select seq OQ732976.1	Influenza A virus (A/blue-winged teal/Texas/UGAI22-2966/2022(H5N1)) segment 8 nuclear export protein (NEP) and nonstructural protein 1 (NS1) genes, complete cds	0.9921	OQ732976.1
Select seq OQ732968.1	Influenza A virus (A/red-tailed hawk/Kentucky/W23-143/2022(H5N1)) segment 8 nuclear export protein (NEP) and nonstructural protein 1 (NS1) genes, complete cds	0.9921	OQ732968.1
